# Supplementary material for: Microfluidization Preparation of Hybrid Graphene for Enhanced Wear Resistance of Coatings
Source: Polymers (Basel). 2025 Mar 20;17(6):824. doi: 10.3390/polym17060824 (PMC11944417; doi:10.3390/polym17060824)
Supplement: Supplementary file 1 [file polymers-17-00824-s001.zip]

Archive with 1 entries (1 files):
- polymers-3494993-supplementary.pdf
